# Supplementary material for: 1001 Ways to run AutoDock Vina for virtual screening
Source: J Comput Aided Mol Des. 2016 Feb 20;30:237–49. doi: 10.1007/s10822-016-9900-9 (PMC4801993; doi:10.1007/s10822-016-9900-9)
Supplement: Supplementary file 1 — Supplementary material 1 (py 1 KB) [file 10822_2016_9900_MOESM1_ESM.py]

import time, sys
from multiprocessing import Pool
from subprocess import call
import glob
from os.path import join, splitext, basename
from datetime import datetime


receptor = None
conf = None
core_in = None
par_run = None

def f(lig):
    ligname = "%s_%s_%s" % (splitext(basename(lig))[0], core_in, par_run)
    call("(date; ./vina-linux.bin --cpu %s --config %s --receptor %s --ligand %s --out %s_out.pdbqt; date) > %s.out" % (core_in, conf, receptor, lig, ligname, ligname), shell=True) 

if __name__ == '__main__':
    receptor = sys.argv[1]
    conf = sys.argv[2]
    liglib = sys.argv[3]
    core_in = sys.argv[4]
    par_run = sys.argv[5]
    
    print "Params: receptor =", receptor, "conf =", conf, "liglib = ", liglib, "cores (internal) =", core_in, "parallel runs =", par_run
    
    pool = Pool(processes=int(par_run))             # start worker processes
    ligs = glob.glob(join(liglib,"*.pdbqt"))

    print datetime.now().time()
    pool.map(f, ligs)                               # run for each ligand
    print datetime.now().time()
